# Supplementary material for: Type I interferon receptor controls B-cell expression of nucleic acid-sensing Toll-like receptors and autoantibody production in a murine model of lupus
Source: Arthritis Res Ther. 2009 Jul 22;11(4):R112. doi: 10.1186/ar2771 (PMC2745794; doi:10.1186/ar2771)
Supplement: Additional data file 1 — A table providing a description of the autoantigens used on the protein microarrays, which includes the source, origin, tag information, and known disease associations for each antigen. [file ar2771-S1.XLS]

## Sheet: antigen list
Antigen	Description	Source	Origin/Tag	Disease Association	comment
actin	Actin	Molecular Probes	Rabbit muscle	various
AKGD	Alpha-ketoglutarate dehydrogenase (AKGD)	Sigma	porcine heart	Primary Biliary Cirrhosis	anti-mitochondrial antibodies
azurocidin	Azurocidin purified protein	The Binding Site	human whole blood	systemic vasculitic and glomerular diseases
B2GP1	Beta2 Glycoprotein I (B2GP1)	Diarect	Recombinant human, His-tagged	APS, SLE	Apolipoprotein H, binds phospholipids
BPI	BPI purified protein	The Binding Site	human whole blood	primary sclerosing cholangitis, Crohn’s disease, ulcerative colitis, glomerular diseases
CENP-A	Centromere Protein A (CENP-A)	Diarect	Recombinant human, His-tagged	Scleroderma, CREST	Centromere protein A
CENP-B	Centromere Protein B (CENP-B)	Diarect	Recombinant human, His-tagged	80% of pts w/ CREST	centromere protein B
DAH-IgG	Donkey anti-human IgG	Jackson ImmunoResearch	Donkey
G-DNA	Genomic double stransded DNA (G-DNA)	Sigma	salmon testes DNA	Very specific for SLE, 60 - 90% of pts
P-DNA	Plasmid double stranded DNA (P-DNA)	Diarect	E. coli plasmid	Very specific for SLE, 60 - 90% of pts	3400 bp
DTaP	Diphtheria, Tetanus, and Pertussis Vaccine (Infanrix)	GlaxoSmithKline		human vaccine
elastase	Elastase	The Binding Site	human defibrinated plasma	primary sclerosing cholangitis, Crohn’s disease, ulcerative colitis, SLE
GAM-Ig	Goat anti-mouse Ig (GAM-Ig)	Southern Biotech	Goat		used for normalization between arrays
GAM-IgM	Goat anti-mouse IgM (GAM-IgM)	Southern Biotech	Goat
Hep B	Hepatitis B (Engerix-B)	GlaxoSmithKline		human vaccine
His-1001	Histone H1 (HIS-1001)	Immunovision	bovine tissue	SLE, RA
His-1002	Histone H2a (HIS-1002)	Immunovision	bovine thymus tissue	SLE, RA
His-1003	Histone H2b (HIS 1003)	Immunovision	bovine tissue	SLE, RA
His-1004	Histone H3 & H4 (HIS 1004)	Immunovision	bovine tissue	SLE, RA
hnRNP B	Heterogeneous nuclear ribonucleoprotein B	gift from J. Smolen	Recombinant human, His-tagged	RA, SLE
hnRNP C	Heterogeneous nuclear ribonucleoprotein C	gift from J. Smolen	Recombinant human, His-tagged	RA, SLE
hnRNP D	Heterogeneous nuclear ribonucleoprotein D	gift from J. Smolen	Recombinant human	RA, SLE
HSP25	Heat Shock Protein 25	Stressgen	Recombinant murine	various
HSP47	Heat Shock Protein 47 (Colligin)	Stressgen	Recombinant human	various
HSP60	Heat Shock Protein 60	Stressgen	Recombinant human	various
HSP70	Heat Shock Protein 70	Stressgen	Recombinant human	SLE, MS
HSP90	Heat Shock Protein 90	Stressgen	human, from HeLa cells	SLE
HSPa5	Heat Shock Protein a5/GRP78/BiP	Stressgen	Recombinant hamster	various
H-IgG	Human IgG	Jackson ImmunoResearch	ChromPure (Jackson)
H-IgG	Human IgG	Chemicon	Human
H-IgM	Human IgM	Jackson ImmunoResearch	ChromPure Human IgM (myeloma) (Jackson)
IFI 16	Interferon-inducible-protein 16	ABNOVA	Recombinant Human, GST-tagged	Sjogren's, SLE	G1P3, IFI-6-16
Jo-1	Jo-1	Diarect	Recombinant human, His-tagged	33% Polymyosotis, Dermatomyositis	histidyl-tRNA synthetase
Ku	Ku (p70/p80)	Diarect	Recombinant human, His-tagged	ANA/ENA overlap syndromes	DNA binding and regulatory fxn for DND-dep PK
La	La (SS-B)	Diarect	Recombinant human, His-tagged	40 - 90 % Sjogren's, 5 - 15% SLE
LC1	liver cytosol antigen type 1/Formiminotransferase cyclodeaminase	Diarect	Recombinant human, His-tagged	Autoimmune Hepatitis	Formiminotransferase Cyclodeaminase
LKM1	liver kidney microsomal antigen 1/Cytochrome P450 2D6	Diarect	Recombinant human, no tag	Autoimmune Hepatitis	Cytochrome P450 2D6
lysozyme	Lysozyme purified protein	The Binding Site	human whole blood	primary sclerosing cholangitis, Crohn’s disease, ulcerative colitis
M-IgG	Mouse IgG	Southern Biotech	Mouse
MPO-B	Myeloperoxidase (MPO-B)	Biodesign	human neutrophils	Crescentic Glomerulonephritis, Churg-Strauss syndrome	pANCA staining pattern
MPO-I	Myeloperoxidase (MPO-I)	Immunovision	human promyelocytic cell line	Crescentic Glomerulonephritis, Churg-Strauss syndrome	pANCA staining pattern
PCNA	Proliferating Cell Nuclear Antigen	Diarect	Recombinant human, His-tagged	SLE	proliferating cell nuclear antigen
PL-12	Alanyl-tRNA synthetase	Diarect	Recombinant human, His-tagged	Polymyositis, Dermatomyositis	alanyl-tRNA synthetase
PL-7	Threonyl-tRNA synthetase	Diarect	Recombinant human, His-tagged	Polymyositis, Dermatomyositis	threonyl-tRNA synthetase
PM/Scl100	Polymyositis/Scleroderma 100	Diarect	Recombinant human, His-tagged	Polymyositis, Dermatomyositis, Scleroderma	nucleolar protein, part of nuclear exosome
PR3-B	Proteinase 3 Ag (PR3-B)	Biodesign	human neutrophils	Wegner's Granulomatosis	cANCA staining pattern
PR3-I	Proteinase 3 Ag (PR3-I)	Immunovision	human promyelocytic cell line	Wegner's Granulomatosis	cANCA staining pattern
PDH	Pyruvate dehydrogenase (PDH)	Sigma	porcine heart	Primary Biliary Cirrhosis	anti-mitochondrial antibodies
RAH-IgG/M	Rabbit anti-human IgG & IgM	Jackson ImmunoResearch	Rabbit
RAH-IgM	Rabbit anti-human IgM	Jackson ImmunoResearch	Rabbit
Ribo P	Ribosomal Phosphoprotein P0 (RiboP)	Diarect	Recombinant human, His-tagged	SLE (CNS involvement)
Ro-52	Ro-52 (SS-A)	Diarect	Recombinant human, His-tagged	Sjogren's, SLE
Ro-60	Ro-60 (SS-A)	Diarect	bovine, non-recomb	Sjogren's, SLE
Scl-70	Scl-70, full-length	Diarect	Recombinant human, His-tagged	Scleroderma (diffuse)	DNA topoisomerase, 100 kDa
Sm/RNP	Sm/RNP complex (Sm/RNP-1) (SRC-3000) Lot 3880	Immunovision	Rabbit and calf thymus	SLE, MCTD	U1-70, U1-C, U1-A, also smith proteins
Sm/RNPnew	Sm/RNP complex (Sm/RNP-2) (SRC-3000) Lot 4018	Immunovision	Rabbit and calf thymus	SLE, MCTD	U1-70, U1-C, U1-A, also smith proteins
Sm	Smith (Sm) (SMA-3000)	Immunovision	bovine spleen and/or thymus	15 - 30% of SLE	B, B', D
SS-DNA	single stranded DNA	Sigma	calf thymus	SLE	comigrate with 587-831 BP marker on gel
tetanus	Tetanus toxoid	Aventis Pasteur		human vaccine
TG	Thyroglobulin (TG)	Diarect	Native, human	Autoimmune Thyroid Disease
TPO	Thyroid peroxidase	Diarect	Recombinant human, His-tagged	Autoimmune Thyroid Disease
U1-70	U1-snRNP-70 (U1-70)	Diarect	Recombinant human, His-tagged	95% of MCTD, 30% SLE
U1-A	U1-snRNP-A (U1-A)	Diarect	Recombinant human, His-tagged	95% of MCTD, 30% SLE
U1-C	U1-snRNP-C (U1-C-1 and U1-C-2)	Diarect	Recombinant human, His-tagged	95% of MCTD, 30% SLE	2 different lots tested
BB'	U-snRNP-BB' (BB')	Diarect	Recombinant human, His-tagged	very specific for SLE
