# Supplementary material for: Type I interferon receptor controls B-cell expression of nucleic acid-sensing Toll-like receptors and autoantibody production in a murine model of lupus
Source: Arthritis Res Ther. 2009 Jul 22;11(4):R112. doi: 10.1186/ar2771 (PMC2745794; doi:10.1186/ar2771)
Supplement: Additional data file 2 — A table containing raw median pixel intensity minus background values for all array antigens and samples used in this study. [file ar2771-S2.XLS]

## Sheet: raw array data
Antigen	No_Primary_Antibody	Anti_His_tag_control	SLE_mouse_positive_control	WT_PBS_1	WT_pristane_1	WT_pristane_2	IFNAR2_PBS_1	IFNAR2_pristane_1	IFNAR2_pristane_2	WT_PBS_2	WT_pristane_3	WT_pristane_4	IFNAR2_PBS_2	IFNAR2_pristane_3	IFNAR2_pristane_4	WT_PBS_3	WT_pristane_5	WT_pristane_6	IFNAR2_PBS_3	IFNAR2_pristane_5	IFNAR2_pristane_6	WT_PBS_4	WT_pristane_7	WT_pristane_8	IFNAR2_PBS_4	IFNAR2_pristane_7	IFNAR2_pristane_8	WT_PBS_5	WT_pristane_9	IFNAR2_pristane_9
actin	-3	1	-1	-5	6	1	2	-1	2	0	0	0	-3	-3	1	-9	-3	2	3	-2	-3	1	4	-2	9	-1	-3	2	-2	-2
actin	1	-1	-1	-1	0	2	-2	-3	0	-2	0	0	-3	-4	-12	-1	-6	2	0	4	-6	4	-1	-2	-5	-1	0	-4	-5	-1
actin	0	0	1	-2	1	-5	5	0	-7	-2	-2	-4	-1	-4	-4	-10	-12	4	3	1	-1	-1	2	-3	-3	1	-6	-10	-3	-8
actin	-1	-2	2	1	0	-4	1	-1	2	-2	-1	5	1	-1	-9	-3	-11	0	0	2	2	5	1	-1	-5	-1	-3	-8	-5	-6
actin	-3	-1	1	3	-2	-4	-3	-3	-5	-1	-3	-1	-4	-2	6	2	-3	1	2	-1	-1	0	-1	-2	-5	-1	-1	2	-1	3
actin	-1	0	2	4	0	2	-1	1	4	2	1	-3	-1	-1	4	-1	-4	3	2	3	-3	-6	-3	-4	-7	-1	3	-2	2	-3
actin	-3	-2	-4	5	-1	-6	1	3	-4	0	-4	-5	-4	-4	2	-6	-3	-1	1	-2	3	-1	-1	0	2	-3	-3	2	3	-1
actin	-1	1	1	6	4	0	-1	2	1	-1	-2	3	-2	-3	-2	0	-3	2	-5	0	-2	-4	1	-8	3	-7	1	-2	-2	2
AKGD	8	24	204	59	238	216	252	656	139	87	131	276	119	370	288	126	185	165	113	400	238	108	1584	353	99	339	321	89	191	194
AKGD	12	28	208	69	230	243	231	662	149	90	131	269	100	348	301	127	190	169	129	425	276	131	1520	442	112	453	401	103	210	199
AKGD	10	16	206	64	253	233	250	595	143	93	128	278	122	372	285	118	171	147	113	411	263	113	1655	372	90	389	336	94	192	196
AKGD	8	31	229	67	225	261	245	658	150	88	127	275	103	351	288	118	205	145	134	481	285	137	1568	428	117	494	363	109	219	197
AKGD	7	19	168	70	191	273	207	549	129	71	112	226	88	386	316	120	166	124	72	377	235	95	1824	270	87	381	187	122	199	191
AKGD	10	34	188	69	192	297	184	591	126	74	120	223	94	417	306	103	153	124	81	465	301	118	1487	331	120	445	185	143	203	168
AKGD	10	14	188	60	212	283	190	559	153	77	101	270	96	413	312	127	186	133	92	460	262	136	1845	295	110	393	286	122	196	235
AKGD	13	32	216	72	213	314	182	625	155	80	119	223	97	427	324	126	197	142	89	451	297	144	1587	343	158	531	284	151	197	217
azurocidin	-2	8	48	14	44	69	107	146	30	31	35	62	27	67	58	18	26	31	9	18	9	3	58	21	47	96	135	-1	34	4
azurocidin	0	963	55	26	70	83	116	102	5	8	37	66	19	52	40	28	27	25	12	31	20	11	21	19	64	113	187	-1	62	14
azurocidin	2	12	50	8	47	66	123	115	61	26	46	86	28	69	57	22	15	38	8	19	19	6	77	23	48	90	130	0	51	3
azurocidin	-1	732	54	18	57	85	121	109	9	25	40	71	23	53	57	16	37	35	8	41	24	15	33	24	73	131	177	-3	71	16
azurocidin	3	9	42	8	57	81	92	124	20	24	7	50	24	13	64	27	20	15	12	41	5	-3	8	21	20	20	87	25	2	4
azurocidin	1	971	46	17	36	77	72	116	2	-1	15	52	17	35	34	14	12	25	2	27	17	9	65	19	27	24	121	38	8	59
azurocidin	0	7	48	11	66	76	114	137	57	28	21	67	23	50	85	39	17	39	13	52	14	0	28	15	1	64	92	29	10	5
azurocidin	0	1084	51	22	45	71	81	99	8	5	19	65	20	51	45	24	16	27	15	48	15	8	46	13	6	114	147	34	41	70
B2GP1	62	28363	133	63	118	190	106	222	132	42	87	208	65	247	191	137	146	56	303	343	99	121	119	235	97	115	305	13	140	81
B2GP1	71	27296	156	71	155	201	104	253	106	61	91	217	64	295	220	216	160	60	316	329	84	114	139	199	107	142	482	26	157	75
B2GP1	56	27554	145	61	130	180	101	199	83	66	81	178	45	240	220	135	112	40	276	376	93	122	130	221	103	115	311	15	152	79
B2GP1	61	26676	147	73	139	186	87	234	137	60	94	195	65	211	251	170	126	85	294	276	86	111	114	245	114	128	466	55	136	78
B2GP1	17	26217	151	36	107	156	78	193	88	67	84	204	51	283	198	159	129	104	276	282	99	83	106	191	106	161	308	38	137	75
B2GP1	26	23231	137	42	130	194	61	228	155	69	83	226	62	310	230	221	143	110	270	357	106	95	129	185	134	184	435	69	148	91
B2GP1	20	28599	149	38	135	171	82	188	139	57	76	229	70	278	234	157	135	101	265	317	121	124	137	234	118	177	290	30	156	95
B2GP1	23	26134	160	59	141	212	83	214	171	45	85	215	71	307	219	187	139	109	257	323	127	128	138	237	114	175	431	62	169	80
BB'	276	16451	1195	101	6366	22990	174	281	249	101	605	6305	144	199	336	252	10610	4774	169	282	242	177	796	23715	218	355	288	141	1563	186
BB'	317	18928	1080	105	5620	23236	178	284	250	95	590	6347	119	159	308	231	12051	8359	172	302	278	173	847	13623	204	355	296	126	1404	181
BB'	259	15538	1289	112	7363	22671	179	299	255	107	616	6538	152	187	318	220	8560	3725	180	310	257	192	837	22908	231	353	256	146	1521	176
BB'	296	18883	1118	111	6382	22906	180	321	256	94	608	6729	137	184	319	226	12198	6621	167	327	310	209	698	10289	204	366	295	127	1501	179
BB'	54	11947	1147	115	6093	24041	167	264	258	106	613	5861	158	225	361	248	11774	3284	181	288	214	169	818	20485	199	351	198	140	1535	181
BB'	49	13443	1078	121	5673	24477	171	297	240	97	594	6358	146	187	323	237	13039	7091	178	298	269	179	904	11483	182	351	230	129	1015	200
BB'	53	11439	1215	109	6827	23933	181	286	264	104	663	6081	166	246	410	212	9910	2833	168	306	239	180	825	20618	209	368	237	143	1299	176
BB'	54	14304	1072	120	6073	25094	183	287	254	100	626	6511	153	202	361	247	13607	6290	186	331	297	194	908	10838	203	363	278	136	974	224
BPI	-1	187	695	27	155	71	120	158	108	48	78	160	37	41	34	18	63	31	29	25	37	16	164	128	48	29	64	-2	26	6
BPI	-1	7223	637	72	146	120	127	170	114	43	76	126	53	35	26	29	47	13	45	77	68	59	128	156	21	21	4	5	50	19
BPI	0	264	696	59	158	86	121	161	120	40	74	155	38	41	58	16	84	25	47	34	84	15	158	67	57	59	68	-2	40	10
BPI	7	6886	636	85	160	125	140	153	107	46	74	127	49	38	50	33	49	37	61	114	81	21	83	185	38	58	11	6	54	44
BPI	2	161	697	66	129	71	87	147	59	40	58	112	38	18	21	42	26	40	8	151	15	103	150	158	51	19	9	29	14	13
BPI	-2	6302	639	80	134	110	116	150	90	46	67	103	32	41	43	19	20	14	19	106	34	69	126	142	44	33	14	44	7	63
BPI	1	175	686	68	112	68	111	154	110	40	63	135	47	44	76	49	55	39	37	161	30	116	198	157	54	25	14	22	9	32
BPI	1	6950	618	79	143	121	139	162	72	36	74	98	36	47	34	28	36	30	50	145	35	98	142	153	54	66	60	52	27	87
CENP-A	10	4909	52	21	80	96	35	58	47	51	55	76	37	63	37	26	65	45	28	30	44	84	68	79	38	82	56	33	67	25
CENP-A	30	8881	101	33	157	230	62	158	117	67	93	105	116	477	464	94	259	213	102	228	645	236	317	349	259	231	670	109	219	123
CENP-A	10	5970	53	20	82	118	39	71	56	52	60	73	43	60	43	24	72	43	25	47	51	83	72	80	41	75	68	40	58	33
CENP-A	34	8895	77	35	163	227	52	139	110	92	99	110	126	498	432	87	255	203	117	218	678	238	346	329	288	204	690	118	198	126
CENP-A	5	3996	47	25	72	131	30	57	36	25	58	57	28	65	40	28	60	37	18	46	42	112	81	72	45	44	75	41	62	28
CENP-A	23	7453	88	33	159	252	62	100	101	48	101	115	89	512	613	100	248	174	120	200	689	240	366	302	290	280	527	113	199	181
CENP-A	10	4071	46	21	77	129	31	56	58	41	54	64	33	53	40	28	58	44	29	56	50	115	82	86	35	100	80	34	70	33
CENP-A	23	7858	84	29	155	272	69	109	107	53	96	122	94	540	610	103	295	190	99	204	629	259	382	328	258	313	729	128	225	191
CENP-B	115	19225	507	314	1329	564	431	590	442	187	274	533	313	399	1025	240	707	287	306	679	2949	248	4471	634	322	603	942	223	714	278
CENP-B	82	17982	354	257	1167	602	437	533	420	181	286	422	283	359	994	192	742	267	262	663	3044	245	4525	646	317	570	781	232	659	266
CENP-B	115	18807	495	281	1280	610	427	581	423	192	322	510	353	359	1105	243	596	268	366	717	3101	286	4749	646	350	605	864	228	698	282
CENP-B	84	17617	417	267	1128	542	382	521	479	178	265	504	309	375	1063	234	650	277	286	653	3006	262	4422	633	343	524	863	259	699	271
CENP-B	95	15986	435	302	1113	417	337	483	400	170	270	415	321	420	1322	229	722	281	328	738	2864	265	4406	689	359	613	965	226	656	297
CENP-B	78	13973	367	256	981	309	362	437	402	164	265	449	313	380	1269	244	766	256	322	730	2818	272	4404	610	310	571	899	181	633	302
CENP-B	92	18191	415	294	1116	444	371	485	399	174	277	426	332	501	1359	255	745	270	329	766	2883	287	4199	685	346	602	933	219	662	297
CENP-B	58	16927	381	258	1000	341	347	378	472	172	269	414	317	430	1351	220	780	281	349	718	2802	286	5101	673	343	598	932	215	626	303
DAH-IgG	49	133	168	99	136	65	76	128	41	50	110	188	77	151	197	157	219	206	60	264	160	95	215	129	129	199	304	141	199	318
DAH-IgG	42	393	119	97	106	164	85	140	56	74	80	74	75	113	47	94	120	143	62	254	133	71	164	151	127	198	294	134	212	190
DAH-IgG	67	160	220	150	208	63	138	121	66	86	115	144	112	195	233	174	203	291	98	280	155	91	206	186	114	216	259	154	167	242
DAH-IgG	65	337	163	117	156	203	133	157	72	71	120	137	101	179	161	134	164	197	110	254	150	77	184	155	116	196	257	119	201	184
DAH-IgG	55	160	152	86	87	140	61	84	61	76	123	142	86	106	181	135	176	183	37	251	128	79	132	138	113	250	170	136	193	137
DAH-IgG	97	445	115	83	83	170	11	101	26	32	73	96	85	115	114	111	133	108	60	251	96	67	142	104	84	207	165	173	169	147
DAH-IgG	77	151	168	108	105	223	113	127	73	82	130	166	107	124	214	162	228	245	44	228	134	88	158	206	126	229	182	169	218	180
DAH-IgG	36	486	108	82	97	174	10	113	29	77	104	129	84	146	166	104	158	161	64	191	104	67	180	115	115	185	179	203	188	166
DAH-IgG 2	124	2082	287	170	274	298	203	233	83	96	105	83	148	116	186	139	212	223	99	241	125	98	165	122	106	177	204	128	173	137
DAH-IgG 2	178	1951	210	162	229	273	204	160	62	99	103	120	154	203	208	188	181	290	156	269	158	121	284	126	158	149	272	129	147	178
DAH-IgG 2	190	2737	324	260	351	373	368	300	178	163	142	154	146	158	194	191	235	251	243	270	186	153	307	152	183	206	309	187	205	159
DAH-IgG 2	262	2063	274	258	386	511	354	316	148	151	234	137	195	215	238	226	224	257	224	335	229	152	330	160	192	194	462	254	248	250
DAH-IgG 2	184	2908	236	168	196	287	158	155	84	128	157	158	89	138	165	132	158	148	109	205	102	85	198	114	104	223	159	70	179	132
DAH-IgG 2	209	2217	159	145	150	281	163	151	100	113	168	145	48	180	178	105	169	153	128	240	145	94	267	181	104	210	120	169	192	176
DAH-IgG 2	164	2734	236	158	237	306	158	283	119	108	120	155	117	207	160	126	223	204	111	316	181	141	447	145	99	147	139	111	183	124
DAH-IgG 2	127	2380	215	166	246	354	140	254	198	130	98	140	142	159	195	134	143	186	107	246	197	169	336	118	100	153	117	57	184	181
DTaP	-1	6	5	2	4	8	8	-2	3	10	4	11	5	0	9	33	24	35	12	21	3	5	13	21	16	33	14	32	24	25
DTaP	1	6	6	7	6	19	-1	5	8	5	6	3	4	5	5	18	8	22	11	13	8	10	6	16	12	11	20	32	44	42
DTaP	4	4	-1	2	-3	8	-2	-3	1	12	5	8	3	4	16	26	37	32	10	11	4	7	9	11	12	37	29	28	35	74
DTaP	-3	0	6	5	9	7	4	4	4	7	7	9	9	1	11	10	17	16	5	10	2	2	5	15	9	29	20	29	53	46
DTaP	1	10	3	-2	-1	6	-22	-3	-7	8	-5	11	3	10	7	34	35	28	9	7	1	14	20	27	36	48	31	19	10	34
DTaP	3	1	5	6	4	19	-36	-7	-11	4	-11	10	-1	8	8	19	6	15	6	7	13	18	20	11	28	31	36	30	47	40
DTaP	0	-2	-1	3	1	0	-2	5	-8	4	9	5	1	12	16	35	25	30	3	8	2	9	21	21	30	36	30	18	22	59
DTaP	5	1	8	6	6	13	-3	0	-14	4	8	14	-2	18	6	12	4	22	5	9	10	18	17	8	16	30	33	47	44	33
elastase	81	181	196	140	212	192	221	247	273	122	142	181	111	128	205	135	204	132	253	100	160	111	169	139	1193	214	313	158	167	377
elastase	108	1513	189	152	213	226	241	267	295	131	153	168	124	147	202	155	231	162	118	157	154	97	175	145	1139	237	348	176	212	439
elastase	119	162	190	134	239	220	244	237	287	137	163	188	130	143	214	159	235	145	288	202	185	101	181	135	998	234	349	189	210	395
elastase	123	1373	181	152	225	253	265	268	327	145	181	212	139	154	233	200	263	162	166	199	198	113	186	157	1270	261	375	213	252	457
elastase	85	115	160	127	166	166	211	203	259	105	136	177	98	142	187	113	193	141	205	203	130	114	188	144	1252	195	312	155	198	340
elastase	98	1592	198	149	203	190	265	249	294	135	162	196	120	137	223	139	236	167	217	123	145	121	194	134	1130	243	324	196	217	404
elastase	69	151	179	152	203	157	215	225	309	141	165	180	124	165	223	149	213	152	181	237	158	138	203	141	1298	236	326	183	197	438
elastase	105	1800	205	160	226	217	265	254	317	141	182	200	136	143	271	172	262	189	201	190	169	144	211	157	1090	293	361	221	252	480
GAM-Ig	374	2272	4523	3754	4496	3501	5682	5295	4990	4177	4759	4802	8706	7688	9155	8189	9511	10277	5726	5981	4335	4706	6180	5285	3954	3189	5830	4796	6829	4146
GAM-Ig	462	1954	3666	3222	3974	3118	3915	3122	2946	2988	3326	2480	5677	4386	7998	7103	9673	10429	3822	3908	3379	3030	4035	3188	4283	3707	3820	2494	3359	1820
GAM-Ig	373	2166	4344	3429	4044	3352	5523	4745	4542	4051	4017	4746	6984	7949	8587	6040	7917	9958	6638	5371	4885	3930	5242	5079	2778	4247	5010	4430	5622	4093
GAM-Ig	521	1970	3530	2690	3569	2794	2938	3011	2630	2413	2679	2191	4483	3857	6668	5410	8028	8982	3342	2679	2889	2592	3399	3014	4200	2651	3359	2657	3062	2127
GAM-Ig	390	2118	4354	3471	3867	2746	5299	5325	4160	3921	4492	4762	7346	8070	9568	7394	8008	10359	6005	4014	4802	4787	5756	4756	3165	5361	4771	4948	6532	4209
GAM-Ig	509	1680	3432	3082	3356	2913	3277	3222	2546	2039	2540	2701	4117	6331	7615	6982	9840	9859	3062	2633	2922	2665	3260	2846	3520	3743	3366	2996	3356	1635
GAM-Ig	375	2285	4458	3772	3809	3030	4614	4760	4547	4469	4720	5223	7747	8731	9463	8680	10323	10393	6050	5223	5400	4819	5718	4653	3125	5646	5619	5208	6703	4419
GAM-Ig	447	1996	3792	3303	3858	3043	3196	2446	2060	2287	2677	2266	3999	6269	8180	7277	8583	8165	3288	2724	3098	2744	3770	2816	3326	2709	2640	3257	3674	2034
GAM-Ig 2	19	108	219	189	216	221	296	263	213	178	182	219	375	373	350	249	350	434	608	629	364	351	650	327	421	399	475	294	494	137
GAM-Ig 2	15	192	161	136	161	148	203	182	144	107	114	161	156	185	212	199	304	278	165	226	170	136	251	202	172	197	303	196	264	73
GAM-Ig 2	20	128	229	170	272	248	269	236	147	153	172	224	297	265	316	191	287	364	352	517	371	238	699	263	375	405	431	307	440	116
GAM-Ig 2	21	214	154	133	188	175	181	154	129	116	130	148	185	170	188	111	247	219	145	280	202	136	335	218	166	205	307	220	258	63
GAM-Ig 2	17	78	173	151	170	269	247	205	157	141	134	187	267	271	364	252	382	392	217	489	288	220	611	261	323	515	524	341	633	124
GAM-Ig 2	24	122	132	124	117	148	142	154	125	92	96	139	138	162	181	182	245	255	102	194	169	106	276	122	161	174	199	151	271	47
GAM-Ig 2	24	105	202	171	225	285	234	206	195	169	158	225	305	287	366	280	379	439	346	528	469	308	628	292	290	422	584	319	688	136
GAM-Ig 2	19	185	170	123	159	178	146	153	130	99	128	169	155	195	253	230	313	315	140	253	188	128	327	200	158	196	243	228	272	88
GAM-IgM	60	121	655	579	706	372	729	842	835	653	616	757	878	951	1109	824	1010	1101	1149	1392	1193	758	1769	1133	1049	1343	1410	927	1188	699
GAM-IgM	37	88	833	681	866	588	795	922	906	584	642	941	924	1033	1171	986	1243	1193	1152	1490	1365	893	1911	1419	1235	1589	1753	1143	1448	965
GAM-IgM	62	113	665	671	744	476	704	830	760	608	639	790	854	827	1088	783	1046	1044	1216	1432	1193	822	1736	1381	1009	1237	1282	888	1081	719
GAM-IgM	42	98	778	699	907	638	784	756	929	619	655	983	924	914	1177	829	1114	1203	1178	1484	1242	997	1826	1455	1416	1276	1608	1107	1356	1043
GAM-IgM	88	106	631	351	497	431	530	671	514	322	427	711	737	834	1003	797	897	901	1058	1269	1158	801	1793	1220	1056	1276	1449	931	1103	641
GAM-IgM	65	86	813	598	695	607	697	697	656	369	525	959	772	953	1168	942	1121	1104	1068	1461	1333	977	1697	1302	1300	1505	1607	1154	1510	929
GAM-IgM	63	108	688	407	552	426	603	658	664	355	394	662	774	941	1025	895	995	947	890	1303	1056	835	1677	1432	1018	1220	1388	1036	1183	749
GAM-IgM	47	78	810	625	764	663	703	676	679	406	459	1025	852	991	1255	1064	1218	1183	1056	1483	1279	951	1917	1363	1249	1562	1603	1283	1539	1043
GAM-IgM 2	0	10	62	28	31	23	40	44	-7	28	27	46	20	69	142	61	78	84	48	163	71	10	96	48	19	77	11	2	42	46
GAM-IgM 2	3	12	69	31	59	59	24	86	-2	37	26	36	16	84	96	54	74	81	47	197	87	19	109	27	34	108	183	23	90	63
GAM-IgM 2	7	15	75	20	41	30	56	44	0	29	19	50	23	76	140	55	86	83	51	189	94	17	103	76	66	119	39	7	54	66
GAM-IgM 2	6	24	74	37	78	54	44	92	16	32	36	48	20	87	101	67	91	97	50	183	115	22	130	73	85	140	133	36	105	64
GAM-IgM 2	9	9	48	43	15	47	55	22	-11	11	24	13	46	65	135	57	48	88	5	143	111	48	138	75	58	71	42	-19	23	27
GAM-IgM 2	0	18	67	40	49	64	42	78	16	29	32	42	55	79	105	70	64	98	20	196	115	56	174	104	112	151	137	137	110	74
GAM-IgM 2	12	16	39	37	18	64	44	61	-15	23	29	26	35	77	140	43	61	84	19	127	91	46	93	103	56	116	67	-11	27	37
GAM-IgM 2	5	24	58	41	52	72	55	64	26	18	32	46	42	69	97	66	77	94	21	187	105	42	105	94	100	135	125	120	114	80
G-DNA	5	3	188	64	195	140	178	172	94	58	127	190	97	126	216	129	180	174	118	803	248	227	2458	385	173	443	396	182	221	191
G-DNA	2	5	284	92	220	197	220	232	137	92	120	244	114	128	236	107	206	223	119	631	186	165	1811	311	181	376	384	189	211	168
G-DNA	-1	3	309	87	253	146	200	207	134	69	123	236	126	118	229	171	216	202	158	874	247	252	2631	397	228	441	401	219	284	243
G-DNA	4	6	302	102	272	210	237	217	170	94	133	245	127	127	273	134	220	224	138	625	201	173	1764	340	196	366	396	196	240	217
G-DNA	-1	24	254	118	220	197	150	228	99	57	124	218	146	121	232	159	194	185	157	899	238	254	3020	300	140	514	278	176	387	244
G-DNA	7	63	314	126	257	266	222	208	151	88	149	234	130	127	232	186	219	236	147	683	212	210	2061	308	172	355	332	192	294	221
G-DNA	3	28	340	94	271	204	173	221	136	72	146	250	148	140	243	178	253	191	151	887	300	267	3474	429	219	509	350	211	383	240
G-DNA	7	50	336	125	269	239	227	221	177	94	155	267	136	134	243	213	268	254	149	726	225	217	2167	349	184	356	325	216	359	241
Hep B	16	55	100	59	91	118	133	75	44	84	69	92	46	60	55	42	38	69	37	71	37	60	54	57	51	65	41	17	29	34
Hep B	21	53	114	88	121	157	99	62	75	53	95	132	51	60	78	43	67	67	69	106	58	61	77	67	57	60	73	57	73	56
Hep B	15	52	121	83	100	121	92	55	65	63	50	96	52	59	41	41	45	69	52	66	45	44	58	61	40	75	59	17	39	45
Hep B	28	76	128	104	145	175	81	55	66	76	76	139	50	55	64	39	62	66	77	99	45	58	82	68	43	55	64	53	69	52
Hep B	9	50	105	81	69	93	28	91	30	35	40	88	44	46	33	17	50	48	27	40	68	39	54	38	16	68	20	25	14	18
Hep B	22	54	77	100	95	152	46	99	46	67	73	116	48	37	28	23	81	81	54	88	42	49	66	61	14	47	10	44	18	29
Hep B	16	54	139	107	126	133	31	59	67	57	78	90	53	45	68	44	62	65	49	97	67	48	56	52	31	91	43	46	50	44
Hep B	20	74	130	125	137	176	40	94	66	108	91	142	51	63	68	62	80	107	63	72	56	55	67	66	32	80	58	68	85	64
H-IgG	34	237	101	56	75	77	81	51	19	59	56	78	60	92	96	82	101	171	55	155	82	61	129	48	76	56	156	39	48	71
H-IgG	48	390	124	128	143	197	73	165	67	81	75	85	55	90	121	103	139	160	67	234	130	70	129	88	146	204	374	155	188	283
H-IgG	68	250	143	96	90	97	79	47	33	49	61	91	68	102	96	84	121	179	77	168	119	93	213	62	124	121	231	101	83	179
H-IgG	85	655	186	175	233	257	131	146	95	99	108	121	68	140	163	128	181	181	125	228	148	115	236	113	200	255	420	188	240	305
H-IgG	46	230	102	82	73	93	68	39	28	47	57	88	56	92	51	96	140	167	44	164	38	67	96	25	23	144	6	16	29	76
H-IgG	48	587	138	111	135	168	12	70	82	73	90	140	57	104	97	89	128	165	70	176	98	56	134	123	77	232	234	150	240	252
H-IgG	72	254	106	89	70	198	67	82	30	60	46	110	59	118	92	70	52	210	47	173	87	72	140	45	107	118	27	71	80	106
H-IgG	114	650	142	114	128	192	12	88	87	80	82	128	79	135	140	100	118	162	70	253	113	42	160	64	114	189	228	132	204	236
H-IgM	5	9	70	20	27	14	48	82	-7	16	27	85	39	108	104	162	85	88	43	206	165	57	88	75	89	193	1331	-9	93	69
H-IgM	5	18	83	40	41	40	43	79	11	16	28	50	39	107	105	173	84	82	46	159	129	44	140	55	67	143	851	50	127	23
H-IgM	3	15	77	29	50	46	70	86	-4	18	27	88	59	117	105	190	68	80	33	183	143	66	92	121	78	201	1278	-10	97	60
H-IgM	7	18	77	42	54	80	36	69	11	15	34	62	56	108	102	200	94	76	33	172	113	42	149	93	36	134	660	63	114	65
H-IgM	10	22	82	38	23	78	94	64	-7	18	16	60	44	104	126	158	66	77	4	176	116	20	148	131	107	154	1350	55	123	45
H-IgM	6	29	84	45	48	91	41	47	24	25	27	46	41	102	106	202	76	94	35	145	42	54	164	118	68	125	901	110	151	59
H-IgM	4	17	56	18	21	59	64	37	12	22	15	45	50	96	110	160	68	80	0	155	83	35	112	116	92	176	1371	23	99	29
H-IgM	12	20	73	40	48	91	18	44	46	20	41	49	43	94	109	201	73	73	23	122	35	40	129	104	73	155	819	104	134	67
His-1001	47	30	295	90	278	268	150	186	255	82	184	175	67	67	145	40	447	133	57	211	137	157	250	283	134	211	153	118	143	99
His-1001	65	60	277	124	334	345	165	245	322	145	229	224	112	63	166	138	793	249	52	273	114	195	226	377	187	275	157	152	199	121
His-1001	45	66	303	106	301	283	127	226	271	85	182	177	70	113	138	48	655	160	102	218	134	153	265	259	139	233	198	130	133	88
His-1001	62	65	306	174	338	408	188	342	305	154	342	228	136	197	211	254	889	461	130	326	211	253	282	393	193	253	288	183	151	132
His-1001	35	48	281	81	266	269	81	184	247	82	176	143	93	156	135	92	395	135	69	184	146	165	227	262	101	215	182	115	150	104
His-1001	86	81	309	137	355	364	165	201	281	107	226	235	141	211	199	138	720	226	148	233	188	207	312	380	138	246	223	134	188	127
His-1001	59	55	307	99	268	290	104	178	278	87	179	179	80	143	158	98	457	134	82	196	156	174	222	293	94	236	176	140	160	108
His-1001	63	76	279	123	311	335	141	205	316	105	235	233	139	123	182	167	851	254	132	255	196	203	276	391	127	251	305	155	211	125
His-1002	0	24	142	65	141	176	117	138	122	55	83	153	63	112	108	60	116	91	54	224	27	143	290	197	155	212	153	114	124	62
His-1002	6	17	165	64	151	176	164	133	97	58	77	115	80	161	132	53	152	100	50	149	130	152	219	175	125	196	47	78	119	15
His-1002	3	26	146	74	160	177	115	149	87	47	75	160	68	102	99	64	113	59	88	269	110	144	378	233	117	171	177	134	121	66
His-1002	0	22	144	62	161	183	137	116	77	64	93	125	78	136	116	59	147	83	44	206	130	134	250	208	134	171	141	105	107	46
His-1002	6	23	143	43	114	151	93	151	77	51	62	117	58	155	116	61	132	100	14	234	123	112	267	162	134	168	132	106	128	56
His-1002	1	20	145	49	111	156	108	144	90	51	73	100	59	167	116	79	170	107	12	193	127	108	281	172	134	192	124	73	106	46
His-1002	6	27	143	59	119	138	109	142	135	56	58	155	76	166	126	70	135	92	47	246	109	132	286	218	126	216	132	127	107	59
His-1002	5	25	162	62	131	185	138	159	117	57	74	139	85	188	107	71	171	98	29	246	111	123	283	182	141	189	136	87	108	58
His-1003	115	199	317	174	289	401	209	320	300	115	165	269	124	163	223	93	256	176	94	354	198	196	804	405	131	211	78	230	158	103
His-1003	19	38	233	110	236	286	109	174	218	59	86	215	76	126	177	65	236	118	53	291	149	145	647	398	87	177	146	128	127	68
His-1003	123	174	305	158	286	405	243	288	295	101	153	279	122	141	205	108	255	132	149	389	235	203	828	419	123	254	195	248	173	108
His-1003	15	31	214	90	228	284	104	159	128	51	73	171	50	82	145	40	189	83	85	306	161	155	620	314	134	185	131	132	128	82
His-1003	130	134	283	112	257	520	171	214	276	91	149	255	127	195	237	109	209	135	110	365	226	169	566	411	112	240	180	199	174	107
His-1003	10	19	210	68	212	295	85	161	218	47	96	187	66	88	193	77	201	109	37	267	104	130	412	335	86	176	132	146	150	84
His-1003	116	141	320	116	284	571	173	194	289	92	139	280	112	142	263	129	222	160	117	390	206	185	649	397	157	215	163	204	180	115
His-1003	11	43	240	88	208	321	98	157	246	63	93	212	86	144	184	74	198	95	67	320	147	151	456	386	121	184	140	168	145	92
His-1004	19	69	225	94	205	205	170	183	198	46	90	170	64	75	68	62	211	110	124	213	82	73	415	249	110	107	26	148	94	53
His-1004	17	44	173	68	163	167	53	59	177	36	93	166	71	108	103	41	184	85	58	188	117	77	312	266	105	59	36	88	136	71
His-1004	24	64	237	108	177	171	138	212	164	51	90	171	78	92	80	49	155	51	105	202	127	79	324	263	73	77	80	130	99	50
His-1004	16	48	161	79	167	157	46	134	181	49	96	166	80	114	109	48	142	55	55	185	126	71	277	232	84	113	106	126	110	72
His-1004	24	57	165	68	140	122	116	166	168	37	67	134	59	110	149	76	166	98	30	182	126	76	213	204	110	119	144	131	76	17
His-1004	26	33	140	45	102	115	38	125	160	36	72	122	53	134	80	58	155	104	20	196	124	68	222	191	87	120	175	134	73	13
His-1004	30	65	170	95	132	127	136	173	182	41	18	143	73	122	130	70	163	89	81	207	130	79	321	250	112	101	134	102	89	37
His-1004	35	38	141	37	106	109	32	117	178	40	23	161	70	142	121	62	143	106	31	204	121	75	246	235	93	124	153	148	138	28
hnRNP B	147	3245	304	183	535	468	247	799	929	231	195	567	278	525	674	202	500	264	302	473	519	282	349	8408	362	668	632	322	459	522
hnRNP B	212	27819	471	159	573	2388	291	720	929	246	240	567	423	722	709	277	627	368	323	797	605	320	798	10065	557	873	838	418	627	682
hnRNP B	133	3053	390	168	617	350	280	620	838	264	187	307	344	554	655	215	434	280	236	379	706	263	522	8224	382	603	545	304	427	418
hnRNP B	211	25449	470	186	541	2061	262	690	808	217	211	574	436	729	659	235	556	370	312	788	638	295	690	9250	516	828	865	421	620	596
hnRNP B	135	2889	433	160	404	337	241	628	1021	213	218	282	297	577	576	192	456	262	230	518	448	258	438	7566	342	556	468	323	416	507
hnRNP B	122	25476	453	158	354	1895	191	379	989	201	222	303	472	768	630	240	606	380	284	809	673	261	808	9423	377	778	803	344	607	749
hnRNP B	130	3347	437	180	389	295	244	669	696	229	185	308	286	594	591	225	545	298	235	518	529	284	537	7971	351	618	525	325	429	543
hnRNP B	101	24015	487	162	447	2686	278	623	856	229	219	307	441	844	673	271	627	333	302	847	675	293	739	9853	459	925	720	366	625	716
hnRNP C	88	25013	302	47	86	2845	121	145	147	87	96	155	132	114	129	78	157	117	103	262	159	146	152	1504	131	193	156	99	160	180
hnRNP C	75	21782	188	44	66	647	86	90	136	72	75	134	144	201	155	102	236	141	99	234	148	177	172	1580	138	198	135	97	124	134
hnRNP C	75	24111	310	49	88	2504	135	143	150	96	101	148	138	127	145	84	213	119	112	268	144	155	168	1444	141	210	154	102	165	211
hnRNP C	72	20548	200	48	75	767	85	91	131	75	93	159	170	224	154	115	253	140	90	238	165	190	202	1557	148	192	140	99	129	130
hnRNP C	25	24391	306	43	79	2678	110	104	124	78	97	154	118	112	128	76	203	134	94	267	162	143	144	1391	137	185	103	91	188	227
hnRNP C	36	21498	186	40	61	601	68	78	93	61	84	155	141	202	158	99	204	170	88	267	180	173	172	1611	135	168	125	85	140	119
hnRNP C	30	24589	291	43	83	2386	105	112	117	82	96	136	121	115	109	73	155	134	94	259	155	127	128	1111	119	181	123	93	174	216
hnRNP C	27	20776	167	38	65	535	77	77	104	58	79	125	161	213	148	91	152	162	84	259	179	180	155	1349	126	168	107	85	138	147
hnRNP D	28	9683	81	47	121	195	83	69	133	57	43	129	47	83	121	72	99	141	49	88	54	58	109	453	69	88	111	60	115	80
hnRNP D	73	17102	83	33	156	1374	52	73	137	47	56	147	68	153	160	99	157	193	50	143	81	88	165	1443	68	120	189	86	210	224
hnRNP D	38	9490	66	55	135	250	72	68	81	92	58	139	61	83	136	62	82	109	41	94	72	45	107	461	67	113	125	60	110	96
hnRNP D	58	15262	85	43	170	1214	50	70	114	51	52	132	90	167	171	101	167	166	36	184	89	87	174	1409	76	132	234	95	218	214
hnRNP D	21	9897	68	49	164	195	49	54	76	63	41	135	63	80	126	67	98	152	27	108	51	57	106	1016	76	95	115	48	116	102
hnRNP D	15	15562	65	66	173	1346	51	60	69	35	38	143	76	176	147	103	196	206	38	157	65	83	165	1445	91	133	220	96	216	202
hnRNP D	35	9560	77	36	168	275	44	67	126	76	41	130	54	110	133	78	110	150	27	92	50	39	78	814	75	95	112	45	122	117
hnRNP D	21	15791	102	47	174	1405	70	57	99	45	40	129	91	172	145	120	169	212	32	167	82	79	173	1487	91	129	247	91	217	234
HSP25	2	4	2	-1	4	5	11	3	2	2	1	0	-3	-3	-5	-3	-6	-5	4	3	6	1	-2	5	5	-1	3	0	1	-2
HSP25	3	6	4	5	4	8	11	5	4	1	3	0	2	3	4	2	1	3	6	4	8	3	5	0	-2	3	1	3	4	0
HSP25	0	20	4	-4	4	-4	5	3	-5	1	-7	-1	-1	-7	-9	-11	-13	28	9	-4	-2	0	3	2	-4	-8	-8	0	-1	-1
HSP25	4	9	3	4	7	8	1	5	-4	1	6	4	2	2	1	-5	-2	2	5	2	-3	3	10	6	8	2	-2	-4	4	-4
HSP25	-2	9	-1	0	0	3	-2	-1	-3	1	3	-2	-1	-2	7	2	-1	-2	8	2	-5	0	0	4	1	0	3	0	0	2
HSP25	4	15	0	-3	3	-1	5	9	4	3	3	0	-3	2	2	3	-4	1	6	5	-6	-2	-1	-4	1	-1	2	0	0	0
HSP25	2	11	1	7	3	-2	3	4	0	5	1	-1	-7	-1	3	1	-5	6	-1	3	-2	2	1	1	5	-3	2	2	0	0
HSP25	-2	12	-1	6	7	4	4	7	3	4	5	1	-3	2	1	4	-1	2	0	-2	-2	2	2	-1	1	-2	1	-2	1	2
HSP47	0	20	1	1	0	4	-3	0	5	3	2	0	2	0	-1	8	1	0	0	1	-3	-3	-1	-5	4	1	0	1	1	1
HSP47	0	52	3	-1	-3	-1	4	6	-8	1	-2	0	-4	-1	2	0	1	-1	3	-3	-1	1	0	-3	-4	-1	2	1	-1	-2
HSP47	0	76	2	0	3	3	2	0	-4	1	-2	2	3	-3	-5	1	-4	-10	1	1	3	3	2	6	6	-4	5	-3	-3	-5
HSP47	2	47	4	-6	6	1	-4	6	-1	3	-3	5	-2	1	-12	-4	-7	-6	6	1	-4	-1	-2	3	2	-5	-2	-4	-3	-7
HSP47	2	13	-2	2	-1	6	1	2	0	0	-1	1	-1	2	4	2	-2	3	3	5	4	2	1	-3	1	2	-2	11	-2	0
HSP47	-1	20	-4	1	5	1	1	1	0	5	0	-1	-4	-2	-3	0	1	0	-4	2	-2	2	5	5	4	2	3	-3	0	-2
HSP47	-2	4	-1	-2	0	1	0	2	0	-2	-1	-1	-1	3	1	-1	-3	-2	1	-1	7	-3	-1	0	0	2	-3	5	-1	-3
HSP47	4	15	0	1	0	2	-2	2	10	-1	-3	0	-2	3	6	-1	-2	3	6	5	11	4	2	-1	-1	-1	0	0	2	1
HSP60	1	-1	2	1	2	5	-3	0	-6	2	-2	2	1	2	6	1	-2	2	6	6	-1	-1	-1	0	-5	-3	-7	-4	1	0
HSP60	1	3	13	-4	5	4	-1	0	-16	-1	-7	-2	3	1	0	3	0	2	7	1	1	-1	2	3	-1	-5	-1	1	-4	-2
HSP60	5	-1	-1	0	1	-2	-4	-5	-21	-2	-8	-2	1	-3	-9	-6	-5	-6	17	0	-4	2	5	-1	-4	-4	-5	-5	-3	-4
HSP60	-2	0	6	-1	-5	2	3	2	-12	2	-2	-3	1	-4	-4	-12	-10	3	4	1	-6	-1	-1	4	4	-10	-2	-1	-2	-6
HSP60	-2	-1	-1	0	1	-4	0	-1	-7	0	-1	0	-5	5	3	0	-2	1	-1	-3	5	-1	1	-3	-2	-1	2	0	2	0
HSP60	0	9	2	-4	-2	2	4	2	0	4	0	-1	0	4	0	0	0	-3	-2	1	0	1	2	1	-1	-1	3	-2	1	1
HSP60	3	3	0	1	0	1	-3	3	-4	-3	-1	-3	-2	-1	0	1	3	2	2	-1	1	1	0	0	1	5	1	0	1	-1
HSP60	-1	3	5	1	4	3	3	-2	1	1	-3	0	1	3	-2	0	-1	2	4	1	-1	1	1	-1	-3	-5	0	-2	1	0
HSP70	27	212	302	175	282	486	380	641	732	159	166	440	201	398	394	97	268	244	234	448	334	167	774	569	228	421	2101	172	363	314
HSP70	68	1475	310	197	313	500	411	678	921	230	244	581	5	10	8	-1	-1	-4	8	5	3	1	10	-2	7	1	1	-3	-1	-1
HSP70	46	194	317	183	345	500	420	614	715	132	161	399	221	330	415	53	231	213	255	476	356	165	790	564	227	367	439	110	300	286
HSP70	70	1555	312	206	334	510	389	686	918	198	234	622	10	6	3	5	-1	-7	11	-3	-1	-3	7	2	-4	6	-5	-11	-4	-1
HSP70	26	159	253	178	250	504	355	481	571	132	146	428	203	346	383	176	278	209	254	636	314	199	925	368	228	412	486	123	286	373
HSP70	52	1396	268	196	247	508	357	573	867	200	225	582	10	10	6	0	7	-1	9	1	0	-2	6	0	2	3	1	-1	2	-3
HSP70	36	184	251	200	280	507	360	485	619	152	156	398	220	376	547	204	334	235	254	654	332	185	889	434	248	500	587	250	306	389
HSP70	64	1386	269	213	295	557	374	574	874	205	230	594	7	10	4	0	10	4	8	6	1	4	16	-4	0	4	-1	2	2	-1
HSP90	3	60	123	58	126	190	158	511	53	55	69	171	7	114	61	22	52	13	267	53	786	60	211	126	81	75	127	217	99	63
HSP90	3	48	93	54	92	240	126	369	30	73	66	144	26	132	43	56	56	55	292	180	817	66	106	105	75	85	52	211	102	17
HSP90	2	66	131	67	141	217	142	451	102	28	79	168	26	64	35	26	56	33	258	134	774	66	227	124	77	100	193	202	102	62
HSP90	4	54	93	48	94	231	119	377	49	77	72	156	10	120	26	35	50	53	253	192	745	68	58	140	70	102	87	199	105	49
HSP90	0	40	106	62	74	163	139	480	94	64	58	163	35	145	55	51	43	5	239	129	774	63	150	97	56	109	64	210	97	31
HSP90	2	37	90	46	64	199	107	435	81	86	53	149	28	61	52	30	24	12	240	126	766	45	105	95	21	70	74	223	86	48
HSP90	-3	52	110	65	84	183	135	502	79	59	57	173	41	139	87	61	54	13	256	177	768	79	113	91	71	127	85	204	93	80
HSP90	0	34	105	44	112	217	107	432	79	64	57	146	33	41	106	74	69	22	245	113	711	41	106	106	45	69	89	217	96	72
HSPa5	-1	0	5	0	-1	3	0	-3	3	3	-2	2	3	-1	-4	-5	-8	-1	0	3	-3	-1	-1	-2	1	3	-2	1	1	0
HSPa5	-1	2	3	1	2	-1	16	-4	-6	2	1	4	-2	0	2	-3	0	1	5	-3	-4	0	4	-3	0	3	4	2	2	1
HSPa5	-3	0	6	2	5	2	-3	-5	2	1	-3	-1	1	2	-3	-4	-8	-2	7	3	-1	0	6	6	0	4	-4	1	-2	0
HSPa5	1	5	1	1	7	1	13	1	-10	9	4	0	-3	0	-2	-4	-3	6	3	-2	0	1	4	5	2	1	1	-1	-3	-5
HSPa5	0	5	7	0	1	-1	-1	-1	-3	-4	1	-2	-1	2	3	-1	1	0	-3	1	-1	2	0	0	-1	4	0	-2	0	0
HSPa5	2	-1	-2	10	0	4	3	-4	-5	2	2	3	-3	-5	1	-3	-4	4	6	1	5	-1	-4	1	1	1	-1	0	2	4
HSPa5	-1	1	-3	1	2	3	-2	-1	-3	-1	-2	4	0	-1	-3	1	-3	-1	-3	-1	-2	1	-5	-1	6	-1	-2	1	0	1
HSPa5	1	-1	2	6	-5	4	-1	-2	1	3	2	0	0	-3	-8	5	1	3	-1	-1	0	1	-1	1	-2	-3	-2	3	0	6
IFI 16	105	13584	295	110	251	5965	201	125	114	189	89	209	123	150	240	131	2227	399	266	457	321	178	326	2428	-1	0	-2	-5	1	-1
IFI 16	90	8962	393	231	233	6392	305	185	216	298	127	190	284	141	228	293	259	270	512	676	309	219	178	864	358	412	2452	136	159	240
IFI 16	109	14248	330	100	215	6069	184	117	113	158	90	202	143	144	207	110	1845	247	263	442	323	198	290	2190	2	-4	-3	-2	-6	-5
IFI 16	84	8111	390	219	267	6012	383	216	224	337	150	230	326	198	263	319	273	249	346	661	272	207	180	888	291	288	2091	127	131	163
IFI 16	1	12831	338	134	171	7912	193	82	62	179	91	228	135	159	244	151	2320	322	261	558	467	187	372	2164	-4	-2	0	0	-4	-6
IFI 16	63	7485	479	204	191	7709	208	140	138	307	110	221	270	166	189	298	260	235	348	641	278	220	121	902	193	266	1864	105	34	161
IFI 16	-2	11421	321	112	187	6736	191	110	112	210	88	224	171	181	348	183	2522	430	262	570	361	176	369	2509	-2	-1	-2	-7	-2	-2
IFI 16	48	8997	379	261	181	9462	278	191	220	335	130	245	284	163	270	358	301	304	369	675	311	252	187	1007	285	448	2246	137	179	252
Jo-1	164	10897	485	255	512	581	340	722	543	306	403	1100	399	1732	876	282	498	323	252	2101	1131	654	1575	8080	483	2220	1474	271	2219	447
Jo-1	308	10026	588	305	699	762	438	893	649	355	385	1101	402	1489	794	223	469	319	348	2090	980	592	1574	8740	696	2458	1767	442	2505	680
Jo-1	169	11011	524	276	655	614	349	720	544	313	391	1117	409	1664	890	301	497	367	246	2104	1031	632	1506	7989	534	1932	1362	258	2319	423
Jo-1	341	9368	583	397	719	726	522	888	602	380	475	1115	433	1484	771	300	487	366	398	2182	1038	686	1571	8710	728	2523	1706	528	2569	670
Jo-1	222	10340	456	246	474	547	324	631	431	287	362	906	360	1652	969	280	482	300	222	2267	1025	644	1491	6985	527	1886	1610	233	2106	451
Jo-1	666	8074	520	299	604	687	415	703	450	314	384	877	296	1187	775	264	422	312	286	1965	914	618	1399	6755	668	2296	1782	371	2271	670
Jo-1	159	10152	421	250	469	576	313	678	489	283	412	1009	395	1631	962	296	485	317	308	2316	1135	726	1503	7928	585	2017	1749	259	2158	457
Jo-1	268	8550	527	359	598	697	510	781	534	357	421	994	305	1298	810	300	462	338	372	2007	967	725	1562	8260	843	2377	1916	486	2397	726
Ku	86	26242	334	140	971	268	244	582	363	184	362	683	211	341	1799	200	295	341	392	683	735	399	749	8702	330	705	807	50	551	296
Ku	60	24138	313	131	981	273	201	362	178	146	328	882	209	349	1561	185	306	324	251	588	634	251	615	7516	345	487	708	29	251	131
Ku	84	25583	341	143	949	271	223	564	377	187	366	651	209	363	1940	195	295	330	361	760	856	401	728	8661	357	712	836	44	629	343
Ku	78	21463	313	133	938	276	164	346	300	170	332	818	202	358	1583	177	302	302	239	651	749	272	616	7118	325	430	810	96	255	154
Ku	43	23997	301	117	846	241	176	446	309	136	339	647	188	358	2340	202	273	334	324	882	824	406	810	7283	310	701	673	168	543	338
Ku	39	22220	275	88	873	250	89	266	210	146	253	828	180	368	1999	211	285	351	209	603	420	269	618	6302	307	494	562	152	197	142
Ku	51	22683	334	112	884	248	197	423	360	149	348	606	214	412	2328	224	319	358	335	950	866	422	728	7672	347	749	625	176	572	368
Ku	51	22678	302	121	934	267	135	280	272	155	285	907	206	373	2187	225	337	317	256	636	499	294	636	7858	329	484	626	129	224	164
La	113	36973	1055	121	254	367	221	756	234	117	198	926	184	367	384	210	264	204	174	471	257	324	500	7963	200	285	918	195	211	265
La	108	36537	676	135	269	320	216	912	298	132	185	981	208	290	360	205	249	203	151	592	340	375	508	9208	272	381	1119	200	251	280
La	118	34097	1064	117	241	319	195	608	239	128	191	876	210	257	325	194	218	174	161	466	217	321	504	7468	224	288	753	173	222	241
La	110	35280	673	126	310	331	195	757	222	107	197	1023	203	304	353	166	267	170	179	601	297	336	478	8225	269	366	938	183	250	269
La	56	34477	224	113	213	309	189	723	251	131	187	711	211	264	277	245	248	209	141	578	257	336	465	6685	231	288	879	194	193	253
La	47	35864	213	112	254	310	200	866	251	130	181	850	161	229	342	243	270	199	166	658	309	407	501	7742	285	325	1120	194	243	276
La	41	33761	239	112	237	320	208	660	268	141	195	738	224	291	327	253	270	207	155	552	264	343	455	7361	228	267	807	221	212	273
La	42	34549	229	122	280	312	203	816	269	138	187	883	201	299	371	253	275	208	185	655	325	400	508	7478	307	340	1161	209	239	283
LC1	40	18649	315	170	664	471	299	678	716	173	270	924	256	1763	699	238	856	320	431	2225	1166	641	944	1251	626	1267	2599	206	677	543
LC1	45	17475	322	195	648	451	271	645	663	174	241	971	296	1941	636	246	816	362	358	1974	1246	687	1038	1150	694	1192	2471	311	758	596
LC1	45	17905	302	186	655	425	280	632	676	205	273	1015	276	1672	699	233	637	327	388	2047	1284	648	993	1179	660	1172	2460	220	667	539
LC1	49	16933	296	209	678	377	268	672	700	194	287	1009	287	1714	669	267	655	352	375	1784	1278	670	1083	1003	691	1220	2324	339	772	620
LC1	28	17572	321	165	735	398	214	421	739	159	258	1030	275	2107	680	267	814	346	419	2392	1232	672	1092	1365	618	1150	2191	199	672	614
LC1	52	16253	326	171	673	362	227	530	874	157	233	950	317	1874	669	284	800	378	390	2128	1239	706	974	1110	689	1253	2035	326	792	732
LC1	25	17353	303	132	769	419	219	560	700	136	247	1058	276	2191	734	243	859	363	402	2555	1310	742	1135	1448	638	1217	2436	191	698	592
LC1	36	16329	286	168	669	376	239	561	680	168	271	960	293	1758	615	292	827	353	336	2207	1400	772	1063	1257	654	1278	2129	266	811	627
LKM1	47	6274	150	86	272	540	178	114	143	141	119	123	151	135	180	191	260	202	115	105	130	70	63	201	97	103	156	168	164	191
LKM1	15	157	122	77	248	239	201	113	147	143	118	129	117	97	116	143	193	143	100	85	120	58	68	132	101	114	184	178	173	176
LKM1	43	6165	142	88	263	498	162	115	143	142	117	129	153	130	181	197	228	192	90	79	129	64	64	204	91	116	164	182	174	184
LKM1	16	156	121	74	243	235	182	105	143	145	119	123	119	102	132	148	190	149	61	71	131	63	77	130	102	120	183	170	170	177
LKM1	31	6242	147	116	250	451	165	115	132	130	123	138	151	129	245	227	271	198	75	189	134	128	83	290	164	121	157	204	232	217
LKM1	14	148	118	94	227	225	190	102	132	135	118	131	125	94	187	165	191	155	75	185	132	121	86	186	174	138	176	182	241	208
LKM1	28	6096	137	118	260	484	153	110	134	131	123	135	154	136	234	215	264	202	74	186	144	125	79	288	164	130	157	206	221	230
LKM1	12	139	113	97	238	231	164	102	129	130	119	129	123	97	177	157	195	158	64	185	132	117	90	182	173	137	177	184	231	214
lysozyme	7	11	54	29	46	78	91	151	61	25	41	67	28	60	87	24	40	26	23	74	17	23	54	16	80	134	154	8	63	27
lysozyme	3	9	44	21	63	82	88	145	43	21	40	66	43	49	72	30	39	29	32	44	41	26	45	19	69	123	167	10	56	30
lysozyme	13	10	55	38	66	92	96	147	64	38	47	65	46	63	110	34	49	38	24	71	29	27	50	28	64	115	153	9	74	22
lysozyme	11	13	53	33	59	121	98	151	61	51	57	61	36	59	70	39	49	36	38	71	48	31	57	33	51	114	143	14	60	35
lysozyme	7	14	49	28	46	79	79	139	25	41	31	54	31	58	45	28	28	30	26	74	22	30	59	18	15	94	81	19	17	14
lysozyme	26	16	44	28	46	66	78	126	18	27	25	47	24	60	57	26	23	36	19	19	36	26	15	23	25	117	96	31	37	28
lysozyme	5	15	61	58	38	69	74	134	23	40	28	51	27	59	72	17	36	36	32	64	35	29	33	16	35	84	108	45	22	35
lysozyme	5	22	48	14	41	86	72	141	48	36	27	57	21	56	118	44	39	33	30	44	26	31	42	17	53	104	99	42	49	21
M-IgG	5405	9211	6885	5825	5664	2126	8951	8464	5861	6962	8894	8054	7249	8662	8821	6768	10716	17736	20016	16256	11334	6929	12635	8707	8946	15510	14621	7597	12492	13283
M-IgG	8317	15024	11703	10453	11243	6380	14238	14048	10795	11718	13773	12262	14709	15340	20555	16530	20154	21937	13834	16793	7593	13705	15602	16709	16902	17415	24338	21625	29241	18869
M-IgG	5863	9072	6441	5547	4892	1938	7307	6609	5679	6555	8600	7464	7752	7025	8302	6643	8538	11468	20064	13306	9645	7842	9329	6037	7532	9151	10548	10332	14092	14742
M-IgG	10169	14717	11656	10486	10940	5994	12851	12800	11099	10613	13914	11768	16508	14243	17775	16231	16382	21388	11240	11789	11544	14502	15015	16588	10190	13811	20265	16425	26012	18000
M-IgG	6964	7907	8869	7967	7919	3480	8092	7772	8171	9038	9778	7691	8771	8002	10363	11216	11846	18063	21255	13841	9122	11721	9347	8367	10406	8942	8938	12830	12955	13269
M-IgG	12410	13779	12506	12864	13490	7980	14163	14059	11741	11740	12895	12360	16892	15152	21451	19130	21937	25993	9592	10466	8771	16533	17689	14080	15797	17092	21183	18723	29537	14379
M-IgG	8150	8074	9287	7612	7736	3123	8187	8229	9499	10612	9581	7510	8211	7402	10198	14238	13499	19916	20761	13236	8630	10500	7150	8639	11523	8267	14008	11673	12720	12583
M-IgG	14027	15976	12600	12603	13206	8077	14655	14764	12921	12316	12937	12858	15332	15062	20105	20349	21773	30325	14854	13148	13639	16518	17379	15714	17720	18960	17958	19219	29947	16100
MPO-B	31	20	186	49	179	115	181	308	118	58	76	130	103	261	257	72	109	112	239	391	257	85	86	135	130	316	1839	68	162	108
MPO-B	48	23	186	98	227	159	191	329	146	89	117	170	136	278	300	90	137	112	280	479	302	129	177	198	191	473	1851	89	234	154
MPO-B	36	10	182	53	169	106	164	255	110	62	65	137	77	249	195	41	50	50	192	320	217	72	86	113	118	258	1677	53	175	116
MPO-B	63	3	186	100	230	158	187	338	159	79	120	172	132	233	257	74	121	116	248	394	276	114	169	180	193	374	1681	89	215	162
MPO-B	28	36	134	55	145	125	146	273	109	39	68	113	81	281	288	75	105	88	174	374	218	118	117	52	130	289	2065	65	188	146
MPO-B	88	85	195	77	180	141	157	304	137	56	96	129	130	294	346	88	135	109	223	407	231	145	148	161	163	466	2197	101	211	173
MPO-B	40	43	169	63	150	122	145	243	127	34	69	112	104	297	301	82	107	88	234	366	218	131	134	44	116	333	2064	78	202	132
MPO-B	55	64	191	100	221	159	145	275	160	68	106	153	130	291	338	91	113	88	268	484	288	161	169	193	147	413	1993	112	250	166
MPO-I	43	16	214	94	202	108	260	347	129	87	114	128	118	245	301	69	105	116	163	243	255	115	136	159	141	282	1710	52	208	162
MPO-I	47	45	215	77	192	22	238	342	167	80	109	123	108	260	303	73	94	101	120	317	266	105	120	32	151	319	1777	66	206	178
MPO-I	56	33	209	89	195	118	249	307	147	88	118	142	128	237	300	61	110	107	170	320	268	119	166	150	147	294	1644	71	209	154
MPO-I	45	68	213	74	191	120	206	313	173	96	113	141	115	228	304	112	109	111	114	307	267	95	124	42	144	295	1710	97	204	170
MPO-I	63	37	200	83	194	158	215	329	79	75	109	121	143	291	384	100	124	78	183	23	244	195	192	97	176	373	2018	110	247	203
MPO-I	26	49	180	94	195	135	190	306	131	88	109	123	135	288	357	107	116	99	96	63	240	137	163	114	183	341	1979	101	238	216
MPO-I	53	30	189	100	187	131	244	313	166	90	109	108	142	261	375	118	112	152	193	482	269	193	193	52	164	375	1981	98	299	228
MPO-I	45	55	182	89	169	144	204	278	152	89	117	121	140	291	344	105	116	105	130	37	239	141	159	33	172	377	2035	90	253	237
PCNA	29	10733	580	69	96	124	102	204	79	78	125	156	96	191	170	125	181	95	104	427	149	174	234	444	119	168	379	53	260	112
PCNA	44	11512	597	79	104	271	132	250	91	93	173	383	111	216	199	150	193	164	107	466	189	173	280	505	94	138	178	54	76	61
PCNA	36	9657	399	81	86	123	93	210	85	59	151	161	131	199	202	132	175	97	124	388	149	192	246	440	130	178	397	70	295	124
PCNA	42	9790	632	67	120	261	112	248	118	68	193	356	118	238	212	142	177	183	129	429	199	186	292	572	94	141	198	48	136	79
PCNA	13	8733	368	40	94	115	86	166	64	56	123	150	99	174	245	147	184	93	102	624	172	149	274	412	124	174	443	87	256	83
PCNA	25	10075	537	66	118	300	105	191	109	75	150	305	111	212	247	88	226	223	88	554	220	150	331	583	82	138	207	54	168	96
PCNA	15	8993	355	63	96	112	94	185	116	68	92	175	108	187	236	153	206	100	121	636	209	177	321	486	144	179	559	75	343	151
PCNA	33	9649	569	72	126	314	120	248	134	74	162	390	130	260	320	178	205	210	119	644	253	215	340	571	90	116	207	58	165	90
PDH	25	51	281	151	369	415	248	595	198	159	212	515	104	225	324	136	277	283	198	476	480	144	647	397	190	1848	656	245	524	315
PDH	13	33	160	91	316	330	190	542	183	113	165	342	165	243	442	163	316	334	239	634	609	188	782	453	178	1731	518	173	335	195
PDH	25	47	295	160	396	399	253	582	199	160	214	555	127	205	344	148	273	285	174	444	503	158	637	347	196	2208	679	214	515	319
PDH	14	33	166	88	311	336	192	557	168	107	160	364	155	238	445	160	315	337	217	595	643	195	807	464	188	2026	503	182	348	216
PDH	41	70	263	147	341	457	205	562	194	157	187	455	142	240	349	140	286	245	143	440	477	149	645	313	199	1992	668	261	476	306
PDH	18	38	188	93	279	351	171	514	177	93	163	362	137	269	468	162	312	258	142	592	621	156	889	404	181	2118	496	195	314	164
PDH	37	75	281	162	364	476	173	565	223	145	231	509	137	249	367	133	266	241	151	447	525	185	691	331	224	2429	724	283	499	363
PDH	23	38	174	110	315	378	173	532	158	93	158	375	156	279	467	182	308	272	153	571	628	201	857	387	188	2384	478	186	303	221
P-DNA	50	73	389	170	376	405	246	259	274	141	264	493	202	232	460	262	426	482	215	1200	379	294	6319	1406	234	511	378	386	656	413
P-DNA	502	597	934	722	1001	1235	692	564	596	557	637	920	373	469	741	559	740	874	623	1462	593	579	6622	1936	542	842	759	712	999	1056
P-DNA	71	84	406	186	420	419	268	276	311	156	271	472	219	245	529	289	399	483	255	1249	428	310	6181	1378	242	585	395	376	662	509
P-DNA	580	610	966	722	1048	1179	736	608	583	601	688	956	410	552	782	638	872	993	687	1512	645	654	6828	2091	581	883	906	732	1130	980
P-DNA	95	134	466	214	564	547	257	255	251	150	309	580	203	257	498	318	434	435	231	1365	410	332	7224	1739	279	641	476	491	624	587
P-DNA	875	704	1122	927	1283	1605	864	672	808	761	1031	1004	448	491	745	620	768	842	933	1756	886	1000	7746	2340	675	1163	1067	1167	1556	1644
P-DNA	82	121	455	206	422	491	244	257	264	144	257	618	202	252	531	286	431	438	245	1379	446	369	7834	1865	272	648	438	521	652	514
P-DNA	600	633	1042	822	1064	1189	565	599	637	475	632	905	461	500	794	669	858	893	531	1670	706	639	8361	2338	642	967	909	930	1054	1225
PL-12	58	16442	241	109	733	184	175	745	336	134	205	667	255	675	592	172	318	211	143	1234	893	1044	574	10905	326	388	1127	127	352	417
PL-12	89	15475	224	136	693	268	173	648	399	142	204	578	247	584	406	142	224	184	120	1141	815	912	416	10150	376	498	1067	154	403	461
PL-12	56	17259	202	113	638	209	160	732	365	128	199	728	239	599	401	171	240	210	131	1227	965	988	660	8242	363	401	1053	136	357	436
PL-12	91	16482	224	137	643	281	166	685	382	135	197	595	233	581	367	119	255	162	145	1102	727	875	392	8047	376	401	1073	166	396	511
PL-12	30	14461	189	85	671	190	107	766	305	124	164	674	194	610	386	161	264	183	100	1188	812	988	534	8732	373	338	1093	109	262	421
PL-12	86	14569	192	114	591	283	132	619	309	142	166	540	164	523	353	163	235	145	124	1154	691	948	476	8930	349	355	1211	114	304	426
PL-12	36	17660	199	103	672	195	163	792	342	142	164	689	216	593	493	212	295	170	180	1146	892	1103	581	8260	368	314	1076	157	332	420
PL-12	67	14339	195	128	621	275	158	661	319	145	212	517	186	464	356	204	237	172	183	1143	736	1012	429	9120	349	278	1275	120	397	432
PL-7	64	27603	327	263	593	531	421	879	992	245	381	1034	467	1003	1006	563	663	808	343	1510	1341	613	1112	2669	643	1282	1622	318	1029	819
PL-7	57	29400	603	307	674	652	587	1038	1213	257	466	1440	583	1180	1058	597	682	775	352	1758	1868	776	1231	2947	743	1227	1839	282	1045	717
PL-7	90	28943	337	275	609	556	440	896	965	220	371	1073	449	1015	1028	558	654	756	340	1494	1433	663	1153	2820	641	1188	1716	314	1047	801
PL-7	82	29307	596	321	669	670	547	1022	1186	277	425	1407	636	1086	989	553	631	770	348	1719	1698	804	1161	2729	678	1062	1705	274	1038	702
PL-7	63	28109	304	274	367	573	331	638	848	206	307	1032	419	814	799	574	630	655	273	1924	1325	691	1008	2691	706	979	1667	252	1090	808
PL-7	49	31299	363	291	568	746	453	823	972	249	400	1346	416	980	960	601	687	691	374	2251	1820	847	1255	2067	770	1089	1939	232	988	762
PL-7	62	28910	332	288	415	582	338	693	853	216	348	1048	394	817	876	606	651	704	346	1878	1460	790	1113	2563	744	1244	1758	295	1113	872
PL-7	67	27458	341	286	505	784	403	831	1117	245	428	1267	406	959	952	633	691	784	462	2289	1558	868	1222	2636	780	1294	2084	287	1060	723
PM/Scl100	31	10015	809	967	634	2587	188	221	229	8024	789	269	134	275	350	471	678	318	173	743	428	2878	2860	701	324	587	569	324	862	201
PM/Scl100	-4	7790	327	452	325	924	209	227	184	7117	651	225	133	244	312	300	468	282	159	443	288	1713	1404	1093	345	410	296	181	1110	185
PM/Scl100	31	9809	931	1040	702	2464	170	230	224	8123	784	277	157	289	341	476	657	324	158	687	404	2883	2521	901	353	613	496	322	807	205
PM/Scl100	-2	7834	330	461	357	982	190	229	169	7099	653	222	152	247	291	304	490	282	122	433	290	1785	1444	1067	378	431	312	178	1066	198
PM/Scl100	22	9904	890	1010	569	2440	149	226	219	8099	754	263	144	289	380	464	664	308	151	650	412	3221	2244	717	322	639	442	287	631	175
PM/Scl100	-3	7695	315	439	291	946	147	208	162	6978	602	203	126	236	311	330	436	275	115	390	262	1755	1414	1078	322	380	244	166	1000	182
PM/Scl100	20	9536	918	1088	567	2345	158	235	241	8276	761	277	146	280	384	483	700	293	148	522	412	3394	2113	530	278	688	546	340	740	217
PM/Scl100	0	7555	304	477	291	865	147	204	181	7076	622	205	117	238	310	335	437	262	120	385	254	1860	1427	997	333	403	278	191	1071	217
PR3-B	-9	-1	13	29	113	25	15	70	41	88	31	69	28	42	41	11	25	6	24	91	30	33	38	1	9	32	93	0	8	8
PR3-B	-14	-6	15	12	102	18	5	19	21	53	13	71	39	83	51	12	47	1	28	143	51	59	70	3	6	40	140	5	8	3
PR3-B	-11	-7	34	15	109	25	10	60	20	89	26	81	43	41	50	4	24	2	29	106	32	33	40	5	17	38	78	3	10	4
PR3-B	-9	-4	24	14	99	12	6	17	20	70	7	63	46	29	66	7	35	4	35	121	52	33	58	20	18	50	139	8	3	9
PR3-B	-11	-2	21	13	139	35	4	52	11	52	14	58	41	41	41	5	34	4	11	133	29	66	19	14	16	37	125	6	6	10
PR3-B	-7	-7	30	20	103	25	-1	-2	7	60	9	58	41	60	25	3	65	4	19	199	25	99	67	7	24	53	271	6	9	3
PR3-B	-5	-3	35	14	113	36	4	32	22	51	13	62	51	42	44	3	32	4	16	164	21	64	21	14	17	38	117	7	3	9
PR3-B	-7	-6	32	24	124	26	7	2	14	69	7	81	50	63	47	2	60	4	25	116	47	93	26	21	27	61	252	12	13	5
PR3-I	583	644	640	591	706	535	909	698	739	666	599	628	679	616	595	616	747	752	1393	1169	737	689	760	670	828	732	805	671	782	313
PR3-I	315	354	354	289	336	261	602	522	355	341	315	371	347	336	276	321	446	350	695	544	331	331	357	384	573	570	680	420	590	222
PR3-I	554	603	604	561	656	535	799	635	448	651	553	581	625	571	438	586	691	702	1227	1073	704	661	732	598	779	685	745	628	794	304
PR3-I	269	365	375	280	327	251	502	475	321	358	283	319	347	318	281	298	385	384	578	442	319	330	398	398	616	412	685	509	594	192
PR3-I	565	611	614	589	667	630	566	600	628	628	535	571	657	580	688	698	768	664	1239	1154	781	758	824	640	835	783	845	678	735	228
PR3-I	320	350	331	324	342	326	423	368	314	340	288	311	301	314	308	351	395	349	448	412	330	389	361	332	570	560	846	407	584	236
PR3-I	610	673	599	610	678	630	661	600	649	632	595	581	656	569	705	722	755	715	1250	1197	714	783	853	641	800	742	908	681	846	353
PR3-I	332	342	328	323	321	340	405	406	283	331	291	342	342	308	350	359	437	367	478	456	315	347	362	327	599	537	805	480	593	228
Ribo P	65	15389	702	64	1000	3024	147	232	186	91	319	123	124	170	230	99	2574	65	117	232	209	193	1781	11232	120	175	138	75	98	7
Ribo P	62	15219	709	63	947	2761	158	257	177	97	251	129	147	143	219	106	2073	77	132	203	191	213	1892	11638	146	157	146	73	163	13
Ribo P	12	15490	715	46	1016	3474	106	232	165	61	200	118	135	140	252	100	1876	78	122	222	193	229	1797	10624	145	198	105	78	146	16
Ribo P	18	14892	703	42	1015	2958	119	225	171	80	234	126	123	146	288	98	1736	85	118	214	174	250	1896	10590	119	150	127	57	148	54
Ro-52	26	21168	478	468	942	331	464	1004	522	220	474	1064	320	610	397	195	225	128	242	643	868	341	457	151	263	459	524	113	200	201
Ro-52	39	22360	389	457	936	323	537	1116	477	348	494	1032	372	882	558	374	291	160	301	922	1006	444	540	257	362	614	777	140	210	181
Ro-52	30	20523	481	505	893	307	433	1234	519	227	462	1178	309	637	363	203	240	157	274	689	884	338	516	172	310	478	530	116	188	162
Ro-52	38	22671	410	435	989	331	524	1245	456	366	552	1064	371	852	558	362	290	170	332	942	994	416	536	319	345	619	755	170	198	173
Ro-52	8	22336	360	436	762	281	390	1343	552	209	550	967	304	635	282	214	207	129	208	679	773	297	399	150	240	305	284	98	149	162
Ro-52	9	21468	349	385	740	299	459	1377	479	368	557	968	332	843	465	275	242	137	294	914	862	348	526	229	332	424	368	117	169	159
Ro-52	11	21048	395	468	766	295	430	1448	560	211	577	1026	276	590	302	227	219	156	231	773	800	314	371	146	252	327	377	126	185	184
Ro-52	8	21571	318	402	772	275	504	1315	556	403	587	928	337	845	388	376	233	164	324	958	924	403	580	175	322	450	408	132	206	211
Ro-60	3	376	37	28	48	173	57	68	31	45	72	128	47	100	66	49	57	49	64	105	76	79	84	143	67	60	156	38	55	41
Ro-60	2	124	47	24	58	252	49	64	29	214	83	108	39	79	77	59	65	56	64	133	92	91	88	150	60	81	189	49	22	42
Ro-60	5	421	52	31	67	214	53	80	36	49	73	127	52	104	54	46	53	50	58	115	78	69	77	154	73	63	144	47	80	55
Ro-60	-2	132	61	34	74	254	51	69	48	217	80	119	50	94	60	47	60	52	52	123	89	92	88	153	72	79	161	48	48	40
Ro-60	-1	374	47	20	42	184	33	45	44	54	77	103	41	73	56	49	60	53	48	56	76	74	83	103	59	70	166	29	65	44
Ro-60	-1	119	41	35	56	249	34	59	35	221	76	113	42	77	58	55	57	64	35	105	89	85	95	104	58	77	152	38	76	53
Ro-60	4	355	38	26	49	180	41	75	48	52	73	121	41	96	65	66	50	62	55	104	98	76	78	116	67	83	171	43	73	51
Ro-60	1	117	52	23	61	258	51	71	57	222	79	126	43	85	82	77	68	71	52	126	94	83	93	119	67	78	158	37	87	55
Scl-70	36	13262	222	65	216	215	132	547	234	92	169	181	150	295	229	203	202	121	122	210	253	220	232	513	177	294	341	151	202	243
Scl-70	44	11219	209	49	169	179	123	323	214	59	88	111	101	201	192	211	152	101	66	100	152	124	161	256	156	223	235	102	149	179
Scl-70	44	15069	239	67	220	217	154	533	267	102	178	184	139	232	233	223	215	131	137	234	225	243	239	496	191	282	306	160	205	252
Scl-70	38	10904	207	55	180	180	90	323	248	63	109	133	108	188	201	233	165	100	59	159	195	174	173	281	169	222	260	122	172	193
Scl-70	25	11631	205	56	168	185	106	568	218	79	163	132	118	300	238	243	220	114	78	166	194	206	238	479	151	255	285	150	200	245
Scl-70	29	8759	218	57	139	167	96	310	145	76	98	110	91	193	192	245	158	98	81	172	170	152	189	270	119	199	265	114	157	211
Scl-70	20	12342	201	53	161	191	116	564	186	86	163	159	139	294	275	239	209	113	114	237	222	236	254	484	143	271	313	135	190	293
Scl-70	28	10468	215	69	147	156	97	317	144	66	101	122	110	209	173	262	153	104	74	192	159	150	200	247	140	198	273	131	162	220
Sm	10	25	4335	59	797	4043	93	60	33	44	818	8615	11	85	136	64	647	9631	58	140	101	124	450	7004	61	86	57	43	6080	70
Sm	18	41	2692	65	621	3528	93	71	41	67	622	7572	53	107	149	71	561	9411	80	164	100	126	417	6490	63	66	30	67	3013	76
Sm	6	34	3942	69	651	3490	77	70	39	65	814	9255	55	88	113	51	634	8900	44	127	88	100	405	6473	73	66	69	24	5186	62
Sm	12	39	2538	88	553	3418	73	84	61	64	629	7851	85	107	110	57	451	7993	31	156	89	128	418	6157	85	71	47	29	3122	92
Sm	6	21	3091	44	678	3810	59	102	11	37	848	9120	67	117	126	65	711	9756	66	132	73	99	446	5909	39	117	84	48	6256	66
Sm	36	39	2555	34	586	3234	70	112	12	59	606	7797	68	131	112	74	459	9916	67	136	53	120	417	5624	46	117	38	9	3580	66
Sm	6	28	3697	45	719	2886	67	106	22	65	878	8868	93	131	119	79	679	9936	62	158	89	126	419	6982	40	110	91	26	6851	85
Sm	10	17	3098	49	635	4132	71	128	38	68	648	8439	83	135	121	74	451	9165	66	154	93	145	422	6827	58	148	44	34	4128	88
Sm/RNP	31	1807	2971	83	1654	34148	112	189	210	89	417	2838	110	152	114	116	594	5231	64	222	145	140	626	10422	72	119	105	12	1999	117
Sm/RNP	39	3081	2280	104	1727	33314	117	194	210	84	368	2736	147	200	188	174	910	7344	98	282	185	180	1036	18441	117	177	177	42	3310	131
Sm/RNP	36	1638	2129	80	1430	30713	109	194	150	85	361	2449	92	127	84	91	366	3788	61	220	140	117	569	8145	60	133	99	8	1735	93
Sm/RNP	45	2904	2133	101	1565	29705	98	230	187	96	353	2541	144	146	153	130	695	5722	94	266	191	177	950	17464	133	154	189	63	3168	144
Sm/RNP	17	1405	2003	80	1244	36532	116	168	146	92	425	2898	77	159	132	127	561	4713	34	226	119	94	623	9362	80	150	98	28	2200	97
Sm/RNP	30	2389	1652	74	1291	34541	70	181	158	49	309	2688	119	232	204	167	1041	7934	76	266	157	131	1097	16965	117	207	158	72	3549	188
Sm/RNP	31	1785	1925	73	1407	36191	131	171	206	104	435	2968	98	150	126	128	568	5096	61	259	115	147	695	9106	62	117	115	21	2119	124
Sm/RNP	43	3025	2245	115	1397	37489	138	187	205	106	416	2957	140	247	194	169	939	7412	100	285	185	174	1119	18554	145	183	210	80	3350	136
Sm/RNPnew	106	1861	3113	160	1145	26395	255	268	279	197	393	4957	212	302	269	259	1674	10676	250	324	215	245	995	23098	342	605	673	214	5796	208
Sm/RNPnew	98	6418	1877	165	987	32367	194	211	180	140	268	2631	240	293	281	276	1619	11123	181	307	222	248	849	22062	334	499	597	230	5818	235
Sm/RNPnew	108	1741	2745	163	986	24655	240	247	276	177	409	4250	221	272	216	212	1165	7388	231	378	200	254	945	23191	281	451	658	180	4811	206
Sm/RNPnew	97	6975	1621	152	878	27242	194	224	180	134	242	2450	247	291	261	251	1506	8710	172	378	232	269	889	23079	337	415	590	193	5562	212
Sm/RNPnew	89	1713	2733	185	738	32891	260	209	305	178	620	4355	168	310	247	306	1939	8910	218	614	225	261	954	20938	326	511	649	199	5312	222
Sm/RNPnew	69	6198	1935	164	701	32433	209	187	191	144	234	2565	233	313	259	287	1912	10265	129	348	192	253	881	20865	310	514	591	180	5335	219
Sm/RNPnew	107	1757	3189	195	803	33525	285	223	283	190	565	3901	261	335	322	301	2018	10207	237	648	256	285	1152	23977	306	527	640	201	5306	223
Sm/RNPnew	79	7037	2030	165	817	34727	218	209	222	141	256	2682	270	345	368	335	2510	12221	185	393	225	303	941	22359	362	481	592	203	5488	266
SS-DNA	4	22	2320	282	1145	1749	721	889	1130	350	886	2359	583	704	2526	994	1137	2482	1067	2990	1078	655	11793	4099	710	2455	1259	822	1857	3087
SS-DNA	4	20	2253	294	1086	1631	536	868	1113	310	808	1901	583	714	2491	954	1091	1786	920	3196	1188	661	12469	4506	685	2338	1073	749	1482	2914
SS-DNA	8	31	2467	334	1268	1849	773	963	1205	387	935	2472	627	757	2422	944	1146	2149	1021	3121	1068	658	12389	4278	728	2269	1184	752	1981	3226
SS-DNA	6	28	2265	343	1133	1614	691	910	1126	364	853	2064	601	726	2477	934	1136	1701	981	3296	1208	771	12675	4399	712	2347	1127	736	1624	3103
SS-DNA	12	141	2164	395	1199	2422	755	875	1293	332	996	2149	600	912	2660	981	1312	1917	1102	3365	1234	838	13742	4283	715	2383	1200	963	1663	3237
SS-DNA	14	288	2117	398	1188	2177	676	819	1270	295	1007	2005	595	869	2440	901	1025	1654	964	3313	1158	865	13538	4522	521	2285	1146	826	1476	2955
SS-DNA	13	163	2599	442	1351	2671	848	983	1360	405	1058	2426	685	1096	2798	1139	1421	2526	1112	3255	1273	891	14896	4921	810	2769	1381	990	2073	3857
SS-DNA	11	322	2485	417	1297	2326	741	936	1374	387	1136	2394	730	1006	2742	1057	1294	1899	1109	3604	1418	974	14243	5294	740	2546	1272	890	1838	3569
tetanus	47	49	54	39	24	36	65	9	8	44	33	51	157	169	555	98	164	145	90	221	753	105	291	136	146	130	248	84	82	150
tetanus	55	68	63	40	30	27	55	22	25	48	61	82	114	115	262	83	119	98	147	297	469	119	210	138	109	110	728	146	391	216
tetanus	52	54	57	32	18	29	60	13	0	43	26	55	137	182	284	98	147	126	134	259	322	112	191	133	134	154	248	59	66	142
tetanus	52	70	60	39	29	37	51	26	8	49	44	70	74	92	160	74	70	73	152	167	284	130	171	138	157	96	687	139	312	242
tetanus	38	51	39	15	21	11	19	30	27	23	24	57	146	162	325	82	179	142	79	184	622	88	146	138	113	158	347	95	40	26
tetanus	58	53	35	19	27	31	19	44	57	39	46	75	74	102	204	88	113	95	133	151	345	123	138	98	87	218	599	146	510	128
tetanus	40	49	51	14	23	28	70	29	17	31	28	61	156	168	379	125	201	162	136	245	844	152	169	122	118	150	292	90	7	129
tetanus	61	65	54	28	44	47	12	38	60	59	48	69	84	122	251	101	126	113	145	248	709	158	159	154	110	336	605	176	294	285
TG	3	-1	24	13	16	6	63	21	0	9	15	9	18	22	24	10	22	9	28	41	27	7	-1	3	6	15	58	6	2	4
TG	0	1	18	11	25	14	42	49	-4	8	8	5	21	17	26	9	16	5	45	20	15	9	2	5	6	10	109	6	7	5
TG	0	2	22	11	9	9	25	49	12	12	15	12	24	32	26	3	11	12	24	38	24	12	-1	-1	9	8	67	3	6	9
TG	-1	4	19	11	14	16	29	66	-1	16	18	4	24	18	12	11	13	3	15	37	18	5	2	4	4	13	137	8	2	6
TG	-3	0	13	16	15	12	37	29	15	6	5	12	14	31	16	10	14	5	24	13	16	11	2	5	12	4	31	5	7	6
TG	2	0	31	11	13	16	58	32	18	18	9	16	17	15	11	13	10	10	29	18	21	12	2	2	18	8	78	5	9	6
TG	5	1	14	13	9	6	27	40	47	15	9	16	9	35	19	9	17	4	23	18	21	9	7	6	11	9	53	6	8	16
TG	3	2	31	15	12	25	50	11	18	11	9	17	17	9	12	7	15	2	24	23	14	19	7	3	11	12	98	7	20	13
TPO	83	30691	2062	146	271	189	252	391	816	120	140	157	181	323	526	245	230	174	174	1214	404	335	241	309	181	306	2696	101	223	144
TPO	210	29167	2122	255	333	269	294	325	987	182	224	243	260	439	698	307	334	209	213	1292	359	205	215	347	198	354	2524	159	293	164
TPO	86	25776	1675	164	271	227	212	352	764	140	159	175	204	334	506	224	201	156	166	1089	393	334	240	300	190	298	2290	116	227	139
TPO	252	27497	1770	220	332	276	298	626	909	236	258	264	268	439	569	336	313	204	194	1242	421	338	240	361	227	370	2335	154	280	177
TPO	64	28144	606	164	246	218	205	318	806	146	154	179	179	346	674	242	255	169	175	1327	421	399	211	289	212	333	2834	115	241	134
TPO	437	29469	760	230	314	285	256	455	957	205	227	343	257	451	725	345	297	210	186	1330	420	370	240	327	231	380	3105	176	303	160
TPO	58	29311	593	164	252	228	230	318	820	156	170	183	196	325	702	251	269	163	157	1311	446	350	208	287	201	287	3016	150	226	129
TPO	175	28673	710	217	284	276	286	390	955	205	218	323	234	436	719	337	329	217	160	1389	401	356	206	318	224	322	2900	157	300	159
U1-70	22	7993	661	150	440	39554	565	593	322	263	326	1631	416	395	704	379	567	3810	302	708	822	1213	2439	21436	300	517	629	183	352	117
U1-70	42	9701	536	136	389	29619	388	408	263	211	320	1472	376	327	469	274	2217	1799	279	748	636	833	755	9447	250	360	406	118	275	131
U1-70	22	7428	665	165	428	33444	497	572	281	250	325	1496	408	402	735	361	587	3631	306	664	817	1137	2460	23183	308	471	551	130	369	194
U1-70	43	9575	553	144	359	25500	339	449	279	227	295	1478	400	291	464	247	1678	1750	284	691	609	834	747	7741	234	319	420	118	298	151
U1-70	22	6645	644	152	273	41127	432	409	277	177	292	1338	290	376	816	366	607	3849	268	686	718	1268	2687	20173	318	588	619	197	468	154
U1-70	21	8511	558	105	235	26092	274	365	214	120	267	1269	329	240	387	240	1614	1540	231	604	299	793	707	8906	258	355	352	131	268	69
U1-70	24	6405	710	166	277	37861	459	490	284	218	296	1317	350	420	872	391	575	3854	265	667	727	1243	2842	24334	326	520	597	197	485	217
U1-70	26	9077	576	138	267	27816	368	396	262	184	298	1349	380	307	437	276	2472	1821	234	680	503	807	708	7798	226	322	302	106	296	143
U1-A	417	8694	6440	267	1674	4075	213	440	1986	198	805	9886	226	328	3206	554	8389	21051	186	650	416	200	4966	43311	221	778	580	262	1928	276
U1-A	455	27835	6023	349	1726	5848	244	441	1965	217	1003	10665	272	391	3855	651	8695	21309	229	712	479	248	5172	44953	229	805	632	289	1862	298
U1-A	407	28043	5549	305	1472	4768	222	430	1869	193	793	11109	280	316	3460	517	7538	18423	195	567	348	198	4952	45147	239	767	619	257	1831	266
U1-A	450	28188	5512	376	1651	5788	246	441	1804	222	921	10308	316	405	3897	606	9039	20640	237	692	485	277	5158	43193	268	821	631	296	1810	321
U1-A	136	19425	6469	231	965	4162	213	379	2435	177	867	9705	208	385	3481	646	7819	20130	186	629	387	240	5083	34888	199	827	548	285	1839	260
U1-A	328	18595	5869	326	1042	4838	288	345	2369	184	960	9770	264	391	3957	743	9020	20713	195	810	452	270	4920	32741	218	860	598	329	1832	334
U1-A	135	25104	5500	258	947	4110	243	422	2669	182	918	10095	225	326	4083	605	8880	19837	187	586	386	243	5023	41269	219	811	589	290	1804	246
U1-A	189	23698	5607	336	1050	5033	295	462	2588	217	980	10466	299	461	4149	709	8815	19622	199	746	465	274	5249	41524	274	837	607	310	1880	308
U1-C	206	17445	228	50	198	7936	57	88	100	71	95	234	201	212	179	140	393	255	129	313	278	223	226	3913	186	290	304	171	259	220
U1-C	370	24723	378	96	819	33342	106	107	170	107	228	2575	190	250	270	215	637	681	132	259	254	234	301	5665	226	313	288	156	290	283
U1-C	224	16617	254	62	218	8244	75	94	111	74	101	261	190	255	175	146	317	258	136	343	310	253	234	3868	215	320	300	179	254	225
U1-C	344	24198	414	118	784	31536	112	111	192	121	232	2684	201	249	270	213	638	582	146	261	313	262	342	5730	231	340	282	166	298	286
U1-C	53	17192	255	51	183	8819	74	76	81	59	104	262	192	237	218	146	341	181	127	288	244	211	236	3994	183	280	268	153	241	203
U1-C	85	24615	418	109	309	41086	119	89	194	103	209	2576	198	312	296	225	493	636	116	233	252	227	314	5774	202	307	257	177	308	254
U1-C	46	17103	240	53	206	8524	81	81	101	72	91	260	222	297	246	146	346	232	127	303	285	247	273	3661	180	277	254	156	255	201
U1-C	92	23618	430	111	328	38005	110	90	219	113	215	2880	214	324	318	201	483	638	107	259	286	244	337	5349	200	297	222	171	308	284
